# Supplementary material for: Development of a Rapid Epstein–Barr Virus Detection System Based on Recombinase Polymerase Amplification and a Lateral Flow Assay
Source: Viruses. 2024 Jan 11;16(1):106. doi: 10.3390/v16010106 (PMC10818573; doi:10.3390/v16010106)
Supplement: Supplementary file 1 [file viruses-16-00106-s001.zip]

Archive with 1 entries (1 files):
- viruses-2786811-supplementary.pdf
